# Supplementary material for: Preterm brain injury on term-equivalent age MRI in relation to perinatal factors and neurodevelopmental outcome at two years
Source: PLoS One. 2017 May 9;12(5):e0177128. doi: 10.1371/journal.pone.0177128 (PMC5423624; doi:10.1371/journal.pone.0177128)
Supplement: S1 Dataset — (XLSX) [file pone.0177128.s001.xlsx]

## Sheet: Sheet1
	Clinical data								Kidokoro score						Outcome data
Patient	Gestational age (weeks)	Birth weight (grams)	Sex (female = yes)	PDA	BPD	Sepsis (culture proven)	NEC		White matter class	Grey matter class	Deep grey matter class	Cerebellum class	Total Kidokoro class		Maternal educational level	Cognitive composite score (corrected age)	Motor composite score (corrected age)	Fine motor (scaled score, corrected age)	Gross motor (scaled score, corrected age)
82	26.29	800	yes	yes	yes	yes	no		moderate	normal	normal	severe	severe		low	105	103	12	9
33	25	760	no	yes	no	no	no		severe	normal	normal	severe	severe		low	70	88	8	8
1133	27.14	515	yes	no	yes	no	yes		mild	severe	normal	severe	severe		middle	95	112	15	9
3006	25.57	840	no	yes	yes	no	yes		moderate	normal	normal	severe	moderate		high	95	94	9	9
1030	26.29	1100	no	yes	yes	yes	no		mild	moderate	normal	severe	moderate		middle	100	112	14	10
107	27.29	1090	no	no	no	yes	no		moderate	normal	normal	severe	moderate		low	100	107	13	9
1142	25.43	830	no	yes	no	no	no		severe	severe	severe	severe	severe		high	70	70	9	1
51	27.14	920	yes	yes	yes	yes	no		moderate	normal	normal	severe	moderate		middle	105	97	10	9
1056	24.71	550	no	yes	no	yes	no		normal	moderate	normal	moderate	mild		low	75	91	10	7
1171	27.71	680	yes	no	yes	no	no		moderate	normal	normal	severe	moderate		low	90	107	10	12
1044	27	950	no	no	no	no	no		mild	normal	normal	moderate	mild		middle	90	82	9	5
3004	25.14	900	yes	yes	yes	no	no		mild	normal	normal	moderate	mild		high	100	112	14	10
109	26	1085	no	yes	no	yes	no		mild	normal	normal	moderate	mild		low	115	112	14	10
1013	27.86	1200	no	no	no	yes	no		mild	mild	normal	moderate	mild		high	105	118	13	13
1165	25	810	yes	no	yes	yes	yes		mild	mild	normal	severe	mild		middle	110	118	15	11
1106	26.43	980	no	yes	no	yes	no		mild	mild	normal	moderate	mild		middle	100	112	15	9
1097	27.14	1000	yes	no	no	no	no		mild	moderate	normal	moderate	mild		high	115	115	14	11
7	27	1190	no	no	no	yes	no		normal	normal	normal	mild	normal		low	95	110	13	10
1174	27.86	960	yes	no	yes	no	no		normal	mild	normal	mild	normal		low	110	124	18	10
1149	26.71	640	no	no	no	yes	no		normal	mild	normal	mild	mild		low	115	112	13	11
1005	25.43	960	no	no	no	no	yes		normal	severe	normal	mild	mild		middle	125	115	16	9
75	26	760	no	no	no	no	no		normal	moderate	normal	mild	normal		middle	100	103	13	8
1092	27.43	715	no	no	yes	yes	no		normal	normal	normal	mild	normal		high	100	91	10	7
1043	27	925	yes	no	no	yes	no		normal	normal	mild	mild	mild		middle	95	88	9	7
1035	27.71	1100	no	no	no	no	no		normal	mild	normal	mild	mild		high	110	127	19	10
1074	27.71	1150	no	no	no	yes	yes		normal	mild	mild	mild	mild		middle	100	112	15	9
1082	25.57	720	no	yes	no	no	no		mild	moderate	normal	mild	mild		middle	85	97	10	9
69	25.43	660	yes	yes	yes	yes	no		mild	mild	normal	mild	mild		middle	115	110	14	9
3001	27.86	670	yes	yes	yes	yes	no		moderate	normal	normal	severe	moderate		low	85	107	13	9
1090	26.43	1000	yes	yes	yes	no	no		normal	severe	normal	mild	mild		middle	105	110	14	9
1151	24.29	700	no	no	yes	yes	no		mild	mild	normal	moderate	mild		high	105	94	10	8
1121	24.43	775	yes	yes	yes	yes	no		mild	mild	mild	mild	mild		high	110	112	14	10
1040	27.86	1350	no	yes	yes	yes	no		moderate	moderate	normal	mild	moderate		high	105	118	15	11
1116	26.43	745	yes	no	yes	yes	yes		mild	mild	mild	severe	moderate		high	105	107	13	9
1039	25.29	860	no	yes	no	yes	yes		moderate	mild	normal	moderate	moderate		low	85	97	10	9
1115	26	850	yes	yes	no	no	no		mild	mild	normal	mild	mild		low	110	107	13	9
1122	26.57	865	no	no	no	yes	yes		mild	moderate	normal	mild	mild		high	95	100	11	9
1172	27.43	1240	no	no	yes	no	no		mild	mild	normal	moderate	mild		low	95	103	13	8
1086	27.86	950	no	yes	yes	yes	no		moderate	moderate	normal	moderate	moderate		high	105	103	13	8
1042	25.29	855	yes	yes	no	yes	no		severe	mild	mild	moderate	severe		missing	105	missing	13	missing
1167	25.14	780	no	no	no	no	no		severe	moderate	normal	severe	severe		middle	95	97	12	7
1136	27.86	780	yes	no	no	no	no		mild	mild	normal	normal	mild		middle	115	115	15	10
99	27.43	680	yes	yes	yes	yes	no		moderate	normal	normal	moderate	mild		high	100	110	13	10
79	26.43	660	yes	yes	yes	no	no		moderate	normal	normal	mild	mild		middle	100	110	14	9
74	25.86	795	no	yes	yes	yes	no		mild	normal	normal	normal	normal		low	85	94	9	9
17	26.71	765	yes	no	no	no	no		moderate	normal	normal	normal	mild		high	100	103	12	9
1164	26.86	865	no	no	no	no	no		mild	moderate	normal	normal	mild		high	105	115	14	11
1050	27.14	640	no	yes	yes	yes	no		moderate	normal	normal	moderate	moderate		high	105	100	13	7
1091	26.43	910	yes	yes	yes	no	no		mild	severe	normal	normal	moderate		middle	105	103	12	9
1011	27.43	1150	yes	no	no	yes	no		mild	normal	normal	normal	mild		low	100	94	10	8
113	26.14	800	yes	no	no	no	no		mild	normal	normal	normal	mild		high	115	127	19	10
85	27.86	805	yes	no	yes	yes	no		mild	normal	normal	normal	normal		low	130	107	13	9
1105	26.57	1080	yes	no	no	no	no		normal	moderate	normal	normal	normal		middle	110	130	14	16
1177	25	710	no	no	yes	yes	no		mild	mild	normal	normal	mild		low	80	97	10	9
1150	27.29	995	yes	no	no	no	no		mild	mild	normal	normal	mild		high	100	107	13	9
1041	25.29	850	yes	yes	no	yes	no		mild	mild	normal	normal	mild		high	95	127	14	15
80	27.43	1105	no	yes	yes	yes	no		mild	normal	normal	normal	mild		low	100	112	15	9
77	27.71	1120	no	yes	yes	no	no		mild	moderate	normal	normal	mild		middle	90	94	10	8
4	26.86	700	no	yes	yes	no	no		mild	normal	normal	normal	normal		middle	90	107	11	11
110	26	915	no	yes	no	yes	no		mild	normal	normal	normal	normal		low	105	115	16	9
1028	26.43	700	yes	no	no	yes	no		mild	normal	normal	normal	normal		low	100	91	10	7
6	27	1020	no	no	no	no	no		normal	normal	normal	normal	normal		low	100	107	12	10
18	26.71	815	yes	no	no	no	no		mild	normal	normal	normal	normal		high	115	112	15	9
9	27.57	1000	no	no	yes	yes	no		mild	normal	normal	mild	mild		high	105	124	16	12
46	25.14	860	no	yes	no	no	no		mild	moderate	normal	normal	mild		high	110	110	14	9
54	26.57	975	yes	yes	no	no	no		normal	moderate	normal	normal	normal		low	100	103	12	9
1125	25.14	725	yes	no	no	no	no		mild	mild	normal	normal	mild		low	110	115	13	12
1051	25.86	900	yes	yes	no	yes	no		normal	mild	normal	normal	normal		middle	95	91	10	7
53	26.57	840	yes	no	no	no	no		normal	mild	normal	normal	normal		low	90	97	10	9
1069	27.43	1055	no	no	no	no	no		normal	normal	normal	normal	normal		high	95	79	10	3
1170	27.71	1170	no	no	no	no	no		normal	mild	normal	normal	normal		low	110	112	13	11
1161	26.14	1030	yes	no	no	no	no		normal	severe	normal	normal	mild		low	90	110	13	10
56	26	920	yes	no	yes	no	no		mild	normal	normal	normal	normal		low	100	100	11	9
1027	27.57	940	no	no	no	no	no		mild	normal	normal	normal	normal		high	100	missing	missing	9
1004	26.14	930	no	no	no	no	no		normal	mild	normal	normal	normal		high	105	121	14	13
1128	26.29	800	no	yes	yes	no	no		mild	normal	normal	moderate	mild		high	75	73	10	1
1063	25	900	no	no	no	no	no		mild	normal	normal	normal	normal		low	95	107	11	11
1052	27.86	920	yes	no	no	no	no		mild	normal	normal	mild	mild		high	130	124	16	12
1077	26	875	no	yes	no	yes	no		normal	mild	normal	normal	normal		low	85	94	10	8
1144	27.14	680	yes	no	no	no	no		normal	moderate	normal	mild	mild		low	100	103	13	8
1072	25.86	720	yes	yes	yes	no	no		mild	mild	normal	normal	mild		middle	120	103	14	7
1146	27.86	460	no	no	no	no	no		mild	mild	normal	moderate	mild		middle	85	94	11	7
1008	25	750	no	no	no	yes	no		normal	normal	normal	normal	normal		high	missing	missing	8	missing
118	27.57	775	yes	no	no	yes	no		normal	normal	normal	normal	normal		middle	110	115	13	12
1010	27.29	1060	no	yes	no	no	no		normal	normal	normal	normal	normal		low	105	110	13	10
1101	26.71	775	no	yes	yes	no	no		moderate	severe	normal	mild	moderate		low	115	97	12	7
1135	25.29	900	no	no	no	no	no		normal	moderate	normal	normal	normal		middle	100	110	12	11
1176	25.43	620	yes	no	no	yes	yes		mild	mild	normal	normal	mild		low	80	100	13	7
1123	26.29	970	no	yes	no	yes	no		normal	mild	normal	normal	normal		low	105	110	14	9
1079	24.71	695	yes	yes	no	yes	yes		mild	mild	normal	mild	mild		high	85	94	11	7
1048	25.29	660	yes	yes	yes	no	no		mild	normal	mild	mild	mild		low	105	115	14	11
1065	25.71	840	yes	no	no	no	no		normal	mild	normal	normal	normal		middle	95	97	10	9
1138	25.14	675	yes	yes	yes	no	no		mild	normal	normal	mild	mild		middle	100	107	13	9
1175	27.57	1000	yes	no	no	no	no		normal	moderate	normal	normal	normal		low	110	121	15	12
1018	27.29	1195	no	no	no	no	no		mild	normal	normal	normal	normal		middle	95	112	14	10
1020	27.86	600	no	no	yes	no	no		mild	normal	normal	normal	normal		high	90	94	10	8
1055	25.86	800	no	yes	no	yes	no		normal	normal	normal	normal	normal		high	100	97	11	8
1076	27.86	580	yes	yes	no	yes	no		mild	mild	normal	mild	mild		middle	85	100	11	9
1139	27.14	565	no	no	yes	yes	no		normal	normal	normal	mild	normal		low	110	115	16	9
1049	25.29	760	yes	no	yes	no	no		mild	mild	normal	mild	mild		low	105	124	15	13
42	27.86	1150	no	yes	yes	yes	no		normal	normal	normal	normal	normal		middle	115	112	14	10
1012	27.43	1100	yes	no	no	yes	no		normal	normal	normal	normal	normal		low	100	97	10	9
1017	27.57	950	no	no	yes	yes	no		normal	normal	normal	normal	normal		high	120	124	18	10
1023	27.43	1180	yes	yes	yes	no	no		normal	normal	normal	normal	normal		low	110	124	16	12
1152	27.86	960	yes	yes	no	no	no		normal	moderate	normal	normal	mild		middle	110	115	14	11
3011	27.86	920	no	no	no	no	no		normal	normal	normal	normal	normal		high	95	88	9	7
1045	26.71	970	no	no	no	no	no		mild	normal	normal	mild	mild		high	115	112	14	10
1117	26.71	540	yes	yes	yes	no	no		mild	mild	normal	mild	mild		low	105	79	12	1
1103	26	890	yes	no	yes	no	no		normal	mild	normal	normal	normal		high	120	115	14	11
1078	27.57	865	yes	yes	no	yes	no		normal	moderate	normal	normal	mild		high	115	124	19	9
1160	26.14	975	no	no	no	no	no		normal	severe	normal	normal	mild		low	90	103	11	10
1085	24.71	900	yes	yes	no	no	no		mild	mild	normal	normal	mild		low	115	124	16	12
1094	26.71	870	yes	yes	yes	no	no		mild	mild	normal	mild	mild		high	120	130	18	12
1108	26.43	735	yes	no	yes	no	yes		normal	normal	normal	normal	normal		middle	100	112	14	10
26	26.57	765	yes	no	yes	no	no		normal	normal	normal	mild	normal		high	105	97	10	9
1096	27.57	880	yes	yes	yes	yes	no		mild	mild	normal	normal	mild		middle	105	112	14	10
1060	26.86	1100	yes	yes	no	yes	no		normal	normal	normal	normal	normal		middle	90	110	13	10
1047	27.71	1150	yes	no	no	no	no		normal	mild	normal	normal	normal		high	90	103	12	9
1113	25.86	920	yes	yes	no	yes	no		normal	mild	normal	normal	normal		high	120	148	19	17
1006	27.71	735	no	no	yes	yes	no		mild	normal	normal	moderate	mild		high	105	100	11	9
92	27.57	1070	yes	no	yes	yes	no		normal	normal	normal	normal	normal		low	110	121	16	11
1064	24.71	715	yes	yes	yes	no	no		normal	normal	normal	normal	normal		middle	120	107	12	10
3010	26.29	945	no	no	no	yes	no		normal	mild	normal	normal	normal		low	95	missing	11	missing
1124	26.29	1055	yes	yes	no	yes	no		normal	mild	normal	mild	normal		low	95	100	10	10
1034	25.43	870	no	yes	yes	no	no		normal	mild	normal	normal	normal		high	95	110	12	11
1089	24.57	655	yes	no	no	no	no		mild	mild	normal	mild	mild		middle	105	112	15	9
1087	27.71	990	no	no	no	yes	no		mild	moderate	normal	normal	mild		low	105	112	14	10
102	25.57	695	yes	no	yes	yes	no		normal	mild	normal	normal	normal		middle	95	97	11	8
119	26	770	no	no	yes	yes	no		normal	normal	normal	normal	normal		low	105	103	13	8
1059	27.14	1120	no	yes	yes	no	no		mild	normal	normal	normal	mild		low	95	115	12	13
1162	27	755	yes	no	no	yes	no		normal	mild	normal	normal	normal		middle	105	124	17	11
1075	26.86	950	yes	no	no	yes	no		mild	mild	normal	mild	mild		high	110	133	16	15
1169	27.29	570	yes	no	yes	yes	no		normal	moderate	normal	normal	normal		middle	105	103	15	6
1014	27.86	1290	no	no	no	no	no		normal	normal	normal	normal	normal		high	105	130	15	15
1081	26.43	890	yes	no	no	no	no		normal	moderate	normal	normal	mild		low	110	115	16	9
1001	26.71	835	no	no	no	no	no		normal	normal	normal	normal	normal		low	95	88	9	7
1148	27.14	950	no	yes	no	no	no		normal	moderate	normal	normal	normal		middle	110	97	10	9
1099	25.14	870	no	yes	no	yes	no		normal	mild	normal	normal	normal		high	105	107	12	10
1084	26.29	900	no	yes	no	yes	no		normal	mild	normal	normal	normal		high	105	112	14	10
1107	26.43	900	yes	no	no	yes	no		mild	normal	normal	normal	normal		middle	105	112	13	11
1053	27.86	1005	no	yes	yes	no	no		normal	normal	normal	normal	normal		high	120	121	14	13
1095	26.71	870	yes	yes	yes	no	no		moderate	mild	normal	moderate	moderate		high	120	124	18	10
1046	26.57	660	no	no	yes	no	no		mild	normal	normal	normal	normal		low	100	94	9	9
1062	27.57	800	no	no	no	no	no		normal	mild	normal	mild	mild		middle	100	107	11	11
1131	27.43	800	yes	yes	yes	no	no		mild	normal	normal	mild	mild		low	110	110	14	9
1068	24.29	760	yes	yes	no	yes	no		normal	mild	normal	normal	normal		high	100	100	10	10
108	26.29	1043	no	no	no	yes	no		moderate	mild	normal	normal	mild		middle	80	103	9	12
40	27.29	650	no	no	yes	no	no		moderate	normal	normal	normal	mild		middle	95	97	11	8
96	26.14	650	yes	no	yes	no	no		moderate	normal	normal	normal	mild		middle	115	107	12	10
1126	27.43	830	no	no	no	yes	no		normal	severe	normal	normal	mild		low	90	97	10	9
1026	27.86	770	yes	no	yes	no	no		mild	normal	normal	normal	normal		high	100	112	15	9
1104	26.57	970	no	no	no	no	no		normal	severe	normal	normal	mild		low	90	103	10	11
89	26	860	no	yes	yes	yes	no		mild	normal	normal	mild	mild		high	110	130	15	15
1067	27.29	1010	yes	no	no	no	no		normal	normal	normal	normal	normal		high	100	127	15	14
1093	27.29	1135	yes	no	yes	no	no		normal	mild	normal	normal	normal		middle	115	110	13	10
1003	27.86	1000	yes	yes	no	no	no		normal	moderate	normal	normal	mild		middle	105	133	18	13
1098	27.86	1030	yes	no	no	no	no		mild	moderate	normal	normal	mild		high	120	136	16	16
1112	27.71	1145	no	no	no	no	no		mild	mild	normal	normal	mild		middle	90	107	13	9
1140	27.57	700	no	no	yes	no	no		normal	severe	normal	normal	mild		middle	105	103	11	10
1145	27.86	1110	no	yes	no	no	no		mild	moderate	normal	normal	mild		middle	90	112	15	9
1071	25.57	985	no	yes	yes	no	no		normal	normal	normal	normal	normal		middle	95	112	14	10
1155	27.29	1000	yes	yes	no	no	no		normal	severe	normal	normal	mild		middle	95	100	11	9
1166	24.71	700	no	no	yes	yes	no		mild	moderate	normal	normal	mild		middle	115	115	16	9
1057	26.14	830	no	no	no	yes	no		moderate	normal	normal	mild	mild		middle	95	103	13	8
1132	25	695	yes	no	yes	yes	no		moderate	moderate	normal	mild	moderate		middle	95	100	11	9
1029	26.57	920	no	yes	yes	no	no		mild	normal	normal	normal	normal		middle	100	110	16	7
1168	27.86	990	no	no	no	no	no		normal	mild	normal	normal	normal		high	110	130	18	12
31	26.86	1220	yes	yes	no	yes	no		moderate	normal	normal	normal	mild		high	115	107	12	10
1002	26.29	925	yes	no	no	no	yes		moderate	mild	normal	normal	mild		low	100	85	12	3
1100	26	1005	yes	no	no	no	no		moderate	severe	normal	mild	moderate		high	105	110	11	12
1	27.86	1040	yes	yes	yes	no	no		mild	normal	normal	normal	normal		high	110	115	15	10
3009	27.57	1300	no	yes	yes	no	no		normal	severe	normal	normal	mild		low	105	110	15	8
1157	27.71	1120	yes	no	no	no	no		normal	normal	normal	normal	normal		high	105	107	13	9
1070	25	800	yes	no	yes	no	no		mild	normal	normal	mild	mild		high	105	103	11	10
1024	27.57	900	no	yes	no	no	no		normal	normal	normal	normal	normal		high	110	115	16	9
8	27.57	1060	yes	no	no	yes	yes		normal	normal	normal	mild	normal		high	105	103	10	11
1066	25.14	750	no	no	yes	no	no		mild	mild	normal	normal	mild		low	95	100	13	7
1033	26.14	960	no	yes	no	no	no		normal	normal	normal	normal	normal		low	100	118	16	10
1038	27.86	685	no	yes	yes	no	yes		mild	normal	normal	normal	mild		low	105	100	13	7
1032	25.86	850	no	no	no	no	no		normal	normal	normal	normal	normal		low	110	107	13	9
62	27	903	yes	no	yes	yes	no		moderate	normal	normal	normal	mild		low	85	82	8	6
1036	26	670	yes	yes	yes	no	no		moderate	normal	normal	moderate	moderate		middle	120	97	10	9
1058	25.86	1050	no	no	no	yes	no		mild	normal	normal	normal	normal		high	105	100	12	8
5	26	1040	no	no	no	yes	no		mild	normal	normal	normal	normal		middle	95	112	15	9
87	27	750	yes	no	no	no	no		mild	normal	normal	mild	mild		high	120	121	16	11
84	27.86	750	yes	no	yes	no	no		mild	mild	normal	normal	mild		low	120	112	15	9
1019	24.86	685	no	yes	no	yes	no		mild	moderate	normal	moderate	mild		middle	90	88	9	7
90	25.86	915	no	no	yes	no	no		mild	moderate	normal	normal	mild		high	105	112	13	11
1007	25	810	no	no	no	yes	no		normal	normal	mild	normal	normal		high	95	107	13	9
1016	27.57	800	yes	no	no	yes	no		normal	severe	normal	normal	mild		high	105	115	14	11
1137	26	800	yes	yes	no	yes	yes		mild	moderate	mild	normal	mild		high	110	100	13	7
1129	25.29	685	yes	yes	yes	no	no		normal	severe	normal	normal	mild		middle	100	103	14	7
1088	24.43	650	yes	yes	no	no	no		mild	mild	normal	normal	mild		middle	70	91	10	8
3003	25.86	900	yes	no	yes	no	no		mild	normal	normal	mild	mild		middle	95	110	12	11
1153	26.14	855	yes	yes	no	yes	no		normal	mild	normal	mild	mild		high	110	112	15	9
1147	26.14	910	no	no	no	no	no		normal	mild	normal	normal	normal		high	105	112	13	11
1156	25.71	870	yes	no	no	no	no		mild	normal	normal	mild	mild		high	130	118	15	11
1015	25.71	830	no	yes	no	no	no		normal	normal	normal	normal	normal		high	105	103	12	9
1159	24.14	685	no	no	yes	no	no		normal	normal	normal	normal	normal		middle	105	112	14	10
70	25.57	700	no	yes	yes	yes	no		normal	normal	normal	mild	normal		middle	105	110	14	9
1031	26.29	1070	no	yes	no	yes	yes		mild	mild	normal	mild	mild		middle	110	115	16	9
63	27	951	yes	yes	yes	no	no		moderate	normal	normal	normal	mild		low	85	73	5	6
41	27	1130	no	no	yes	no	no		moderate	normal	normal	normal	mild		missing	100	107	12	10
12	27	1130	yes	yes	no	yes	no		mild	normal	normal	mild	mild		high	105	103	14	7
1163	26.86	1075	no	no	no	no	no		mild	normal	normal	normal	mild		high	115	118	15	11
3005	25.57	920	no	yes	yes	no	no		normal	mild	mild	mild	mild		high	100	107	13	9
3008	25.14	761	yes	yes	no	yes	no		normal	moderate	normal	normal	mild		low	105	115	14	11
37	26.29	960	yes	yes	yes	yes	no		severe	mild	severe	mild	severe		low	90	85	7	8
1141	26.14	960	no	yes	yes	no	no		severe	mild	normal	mild	moderate		middle	105	112	15	9
1009	25.57	840	yes	no	no	yes	no		mild	mild	normal	normal	mild		high	95	115	12	13
1120	24.43	785	yes	yes	yes	yes	no		mild	mild	normal	moderate	mild		high	90	107	13	9
1061	26.86	900	yes	no	no	no	no		mild	normal	normal	normal	normal		middle	100	103	10	11
1119	25.14	800	yes	no	no	no	no		moderate	mild	normal	normal	mild		middle	110	107	13	9
1154	26.14	860	yes	yes	yes	no	no		moderate	moderate	normal	normal	mild		high	110	110	14	9
1083	27.57	455	yes	yes	yes	no	no		moderate	mild	mild	severe	moderate		high	110	103	12	9
1118	24.29	690	no	yes	yes	yes	no		mild	mild	normal	mild	mild		middle	115	97	12	7
1143	24.57	870	yes	yes	no	no	no		normal	mild	normal	normal	normal		high	145	118	14	12
1114	25.86	960	no	yes	no	no	no		mild	moderate	normal	normal	mild		high	140	136	15	17
3007	26.86	1000	yes	yes	no	yes	no		mild	normal	normal	normal	normal		high	120	121	14	13
1025	26.86	1070	no	no	no	no	no		mild	moderate	normal	normal	mild		middle	105	107	14	8
1102	26.71	1050	no	no	yes	no	no		moderate	moderate	normal	mild	moderate		low	125	110	14	9
3002	27.43	1040	no	no	no	no	no		mild	normal	normal	normal	normal		low	60	70	3	7
1080	26.43	1000	no	no	no	no	no		moderate	mild	normal	moderate	moderate		low	100	107	12	10
1037	26.14	1010	no	yes	no	no	no		moderate	mild	normal	normal	mild		missing	90	91	missing	missing
117	26.14	800	yes	yes	yes	no	no		moderate	normal	normal	moderate	mild		middle	95	97	10	9
1130	26.43	950	no	yes	no	no	no		moderate	mild	normal	normal	mild		middle	110	103	12	9
106	27.43	900	no	yes	yes	yes	no		severe	normal	normal	mild	moderate		low	110	88	10	6
105	27.71	1040	no	no	yes	yes	no		mild	severe	normal	normal	mild		low	100	107	14	8
1022	26.14	840	no	yes	yes	no	no		severe	mild	normal	normal	moderate		middle	95	103	12	9
1110	27.71	1090	yes	no	yes	no	no		severe	moderate	normal	mild	moderate		middle	115	97	12	7
1109	26.86	1100	yes	yes	yes	no	no		moderate	mild	normal	normal	mild		low	105	115	16	9
1158	26.71	725	no	no	yes	no	no		severe	normal	normal	normal	mild		middle	85	97	12	7
1179	27.86	1150	no	no	no	no	no		severe	normal	mild	normal	moderate		low	110	107	15	7
16	25.86	900	no	yes	yes	no	no		severe	normal	normal	mild	moderate		middle	95	97	11	8
1134	27.14	995	yes	no	no	no	no		severe	mild	moderate	normal	moderate		high	125	103	12	9
1021	26.71	750	yes	yes	yes	yes	no		severe	mild	mild	moderate	severe		low	100	91	10	7
1178	27.14	1145	no	no	no	no	no		severe	normal	mild	normal	moderate		middle	110	82	12	2
1111	27.57	1450	no	no	no	yes	yes		moderate	moderate	mild	normal	moderate		low	80	79	12	1
1054	25.86	970	no	yes	yes	yes	yes		severe	mild	severe	mild	severe		high	105	103	12	9
St Louis data
	24	532	no	yes	yes	yes	no		moderate	normal	mild	severe	severe
	24	740	no	yes	yes	yes	yes		mild	normal	mild	severe	severe
	24	620	yes	yes	yes	yes	no		severe	mild	mild	severe	severe
	29	1250	no	yes	yes	no	no		severe	normal	severe	severe	severe
	25	850	yes	yes	yes	no	no		mild	mild	normal	severe	moderate
	25	670	yes	yes	yes	no	no		mild	normal	mild	severe	moderate
	27	840	yes	no	yes	no	no		normal	normal	normal	severe	mild
	26	910	no	no	yes	yes	yes		mild	normal	mild	severe	moderate
	24	800	yes	yes	yes	no	no		moderate	normal	mild	severe	severe
	25	620	no	yes	yes	no	no		moderate	normal	mild	severe	moderate
	24	700	no	yes	yes	yes	no		severe	normal	mild	severe	severe
	24	700	no	yes	yes	yes	no		mild	normal	mild	severe	mild
	27	1110	no	no	yes	yes	no		moderate	mild	mild	moderate	moderate
	25	680	no	no	yes	no	no		mild	normal	normal	severe	mild
	25	770	yes	yes	no	yes	yes		moderate	normal	mild	moderate	moderate
	25	640	yes	yes	yes	no	no		mild	normal	normal	severe	mild
	27	1070	yes	yes	no	no	no		normal	mild	moderate	moderate	mild
	27	910	yes	no	no	yes	yes		severe	normal	severe	moderate	severe
	27	517	yes	yes	yes	yes	no		severe	mild	mild	severe	severe
	28	1080	no	no	no	yes	no		moderate	normal	normal	moderate	mild
	25	700	yes	yes	yes	yes	no		mild	normal	mild	severe	moderate
	23	670	no	yes	yes	yes	no		moderate	normal	mild	severe	moderate
	24	760	no	yes	yes	yes	no		severe	normal	moderate	severe	severe
	28	1040	yes	no	no	no	no		moderate	normal	normal	moderate	mild
	26	1155	yes	no	yes	no	no		mild	mild	normal	normal	mild
	27	1020	no	yes	yes	no	no		moderate	mild	normal	normal	mild
	28	1050	yes	no	no	no	no		moderate	normal	normal	mild	mild
	29	1000	no	no	no	no	no		mild	normal	normal	normal	normal
	27	1020	yes	no	no	no	no		mild	mild	normal	normal	mild
	30	1440	yes	yes	no	no	no		mild	mild	normal	mild	mild
	26	750	yes	no	yes	no	no		severe	normal	mild	mild	moderate
	28	660	yes	yes	no	yes	no		moderate	normal	mild	mild	mild
	26	770	no	no	no	no	no		moderate	normal	mild	normal	mild
	29	1490	no	no	no	yes	no		mild	normal	normal	normal	mild
	28	920	yes	no	no	no	no		normal	normal	normal	normal	normal
	27	1100	no	yes	yes	no	no		normal	severe	normal	normal	mild
	28	1090	yes	no	yes	no	no		normal	mild	normal	normal	normal
	28	1010	no	no	yes	no	no		mild	mild	normal	mild	mild
	29	1150	yes	no	no	no	no		normal	normal	normal	mild	normal
	28	950	yes	yes	yes	no	no		mild	moderate	normal	normal	mild
	29	1600	no	no	yes	no	no		mild	severe	normal	normal	mild
	25	800	yes	yes	yes	no	no		mild	normal	normal	normal	mild
	29	1120	no	no	no	no	no		mild	severe	normal	normal	mild
	29	1523	no	no	no	no	no		normal	normal	normal	normal	normal
	27	1040	no	yes	no	no	no		moderate	normal	normal	mild	mild
	27	670	yes	no	yes	no	no		moderate	moderate	mild	normal	moderate
	24	760	yes	yes	yes	no	no		mild	mild	normal	normal	mild
	28	910	no	no	yes	no	no		normal	severe	normal	normal	mild
	24	680	yes	yes	yes	no	no		moderate	severe	mild	mild	moderate
	23	480	yes	yes	yes	yes	no		moderate	normal	mild	moderate	moderate
	26	790	yes	no	no	no	no		mild	normal	normal	normal	mild
	26	940	no	no	no	no	no		normal	moderate	normal	normal	mild
	26	750	yes	no	yes	no	no		mild	normal	normal	mild	mild
	29	900	yes	no	no	no	no		moderate	normal	mild	moderate	moderate
	26	870	yes	no	no	no	no		normal	normal	normal	mild	normal
	27	1140	yes	yes	no	no	no		normal	normal	normal	normal	normal
	27	980	no	yes	no	no	no		normal	normal	normal	normal	normal
	28	1400	no	no	no	no	no		mild	mild	normal	normal	mild
	28	1290	no	yes	yes	no	no		mild	normal	mild	mild	mild
	27	990	yes	no	yes	no	no		moderate	normal	mild	normal	mild
	28	1120	no	yes	yes	no	no		normal	normal	normal	normal	normal
	28	1300	yes	no	no	no	no		normal	normal	normal	normal	normal
	27	710	yes	yes	no	no	no		moderate	mild	mild	moderate	moderate
	26	960	yes	no	no	no	no		normal	normal	normal	normal	normal
	28	1170	no	no	yes	no	no		normal	mild	normal	normal	normal
	24	710	no	yes	no	yes	no		mild	normal	mild	normal	mild
	26	830	yes	no	yes	yes	no		mild	normal	moderate	moderate	mild
	26	960	yes	no	no	no	no		normal	normal	moderate	mild	mild
	27	1100	no	no	no	no	no		normal	normal	normal	normal	normal
	28	1250	no	no	yes	no	no		mild	normal	mild	mild	mild
	27	620	yes	no	no	yes	no		normal	mild	normal	normal	normal
	29	930	no	no	yes	no	no		moderate	normal	normal	mild	mild
	30	1410	yes	no	no	no	no		mild	normal	normal	mild	mild
	26	610	yes	no	no	no	no		moderate	mild	mild	mild	moderate
	29	1400	yes	yes	no	no	no		normal	normal	normal	normal	normal
	25	750	yes	no	no	yes	no		moderate	normal	severe	mild	moderate
	27	840	yes	no	no	no	no		moderate	normal	mild	normal	mild
	28	940	yes	no	no	no	no		moderate	normal	mild	mild	mild
	26	935	no	yes	no	yes	yes		moderate	normal	mild	moderate	moderate
	27	1260	no	no	no	no	no		normal	severe	normal	normal	mild
	26	710	yes	no	no	yes	no		mild	normal	moderate	severe	moderate
	25	810	yes	no	yes	yes	yes		mild	normal	normal	normal	mild
	28	1120	yes	no	no	no	no		mild	normal	normal	mild	mild
	27	910	yes	no	no	no	no		mild	severe	normal	normal	mild
	27	1160	no	no	yes	yes	no		normal	mild	normal	normal	normal
	23	730	no	yes	yes	yes	yes		normal	mild	normal	mild	mild
	23	690	no	yes	yes	no	no		normal	normal	mild	normal	normal
	27	960	no	no	yes	yes	no		normal	moderate	normal	mild	mild
	29	1210	no	no	no	no	no		moderate	moderate	normal	normal	moderate
	27	1020	no	no	no	no	no		mild	normal	normal	normal	normal
	25	740	yes	yes	yes	no	no		mild	normal	moderate	moderate	moderate
	26	860	no	no	yes	yes	no		mild	moderate	mild	normal	mild
	32	1390	yes	no	no	no	no		severe	mild	mild	mild	severe
	27	1260	yes	no	no	no	no		severe	moderate	moderate	normal	severe
	29	1130	yes	no	no	no	no		moderate	severe	normal	normal	moderate
	28	1310	no	no	yes	no	no		severe	mild	severe	moderate	severe
	26	870	yes	yes	no	yes	no		severe	moderate	severe	mild	severe
